# Supplementary material for: SARS-CoV-2-specific T cell memory is sustained in COVID-19 convalescent patients for 10 months with successful development of stem cell-like memory T cells
Source: Nat Commun. 2021 Jun 30;12:4043. doi: 10.1038/s41467-021-24377-1 (PMC8245549; doi:10.1038/s41467-021-24377-1)
Supplement: Supplementary file 5 — Supplementary Data 1 [file 41467_2021_24377_MOESM5_ESM.xlsx]

## Sheet: FIgure 1.a-e
Patient number	Sample serial number	DPSO	Severity	Age	Sex
1	1	1	Mild	46	M
2	1	2	Mild	55	M
3	1	2	Moderate	49	F
4	1	3	Critical	70	M
5	1	6	Mild	26	M
6	1	6	Mild	33	M
7	1	7	Mild	52	F
8	1	7	Moderate	64	F
9	1	8	Asymptomatic	25	M
10	1	8	Mild	40	M
11-2	2	9	Asymptomatic	22	M
12	1	9	Asymptomatic	40	F
13	1	11	Critical	74	M
14	1	12	Moderate	96	F
15	1	12	Severe	75	F
16	1	12	Severe	67	F
17	1	14	Asymptomatic	33	M
18	1	14	Moderate	52	F
19	1	15	Critical	72	F
20	1	16	Critical	46	F
21	1	16	Critical	81	M
22	1	17	Severe	69	F
23	1	17	Severe	59	M
24	1	18	Moderate	56	F
25	1	20	Mild	35	F
26	1	20	Severe	64	M
27	1	21	Moderate	38	M
28	1	23	Asymptomatic	22	M
29	1	23	Moderate	44	F
30	1	24	Moderate	57	F
31	1	27	Moderate	76	F
32	1	31	Mild	26	M
33	1	33	Severe	42	M
34	1	34	Critical	58	M
35	1	42	Moderate	55	F
36	1	43	Severe	70	M
37-1	2	44	Critical	74	M
38	1	45	Severe	76	M
19-1	2	47	Critical	72	F
39	1	53	Moderate	27	M
40	1	59	Moderate	61	M
41	1	60	Mild	24	F
42	1	60	Moderate	30	F
43	1	61	Mild	31	M
44	1	64	Mild	29	F
36-1	2	65	Severe	70	M
45	1	66	Mild	21	M
46	1	68	Mild	21	F
47	1	70	Mild	32	F
48	1	75	Mild	29	M
49	1	78	Moderate	57	F
50	1	78	Moderate	58	F
41-1	2	79	Mild	24	F
51	1	79	Mild	61	M
43-1	2	80	Mild	31	M
52	1	80	Mild	31	F
53	1	80	Severe	57	M
54	1	81	Mild	32	F
55	1	81	Mild	30	F
56	1	82	Mild	40	F
46-1	2	83	Mild	21	F
57	1	84	Mild	27	F
58	1	84	Moderate	25	F
45-1	2	86	Mild	21	M
47-1	2	86	Mild	32	F
48-1	2	86	Mild	29	M
59	1	88	Mild	25	F
60	1	89	Mild	23	F
50-1	2	89	Moderate	58	F
51-1	2	90	Mild	61	M
61	1	92	Severe	39	F
62	1	93	Mild	22	F
54-1	2	93	Mild	32	F
52-1	2	94	Mild	32	F
63	1	94	Mild	22	F
49-1	2	94	Moderate	57	F
55-1	2	95	Mild	31	F
60-1	2	95	Mild	23	F
64	1	96	Mild	41	F
57-1	2	96	Mild	27	F
65	1	96	Mild	25	M
66	1	97	Moderate	19	F
67	1	97	Moderate	45	F
68-1	2	99	Mild	28	F
69-1	2	99	Moderate	45	F
70	1	101	Mild	27	F
71	1	101	Mild	56	M
72	1	102	Mild	39	F
62-1	2	107	Mild	22	F
73	1	107	Moderate	52	F
63-1	2	108	Mild	22	F
65-1	2	108	Mild	25	M
64-1	2	109	Mild	41	F
66-1	2	109	Moderate	19	F
74	1	112	Asymptomatic	30	M
70-1	2	113	Mild	27	F
75	1	114	Asymptomatic	22	M
76-1	2	116	Moderate	41	F
77	1	118	Mild	23	M
78	1	118	Mild	29	M
79	1	126	Moderate	35	M
75-1	2	129	Asymptomatic	22	M
80	1	129	Mild	31	F
34-1	2	132	Critical	58	M
59-1	2	132	Mild	25	F
68-2	3	135	Mild	28	F
49-2	3	142	Moderate	57	F
81	1	143	Severe	76	M
82	1	148	Mild	29	F
50-2	3	151	Moderate	58	F
20-1	2	152	Critical	46	F
51-2	3	152	Mild	61	M
83-1	2	153	Critical	71	M
65-2	3	156	Mild	25	M
16-1	2	156	Severe	67	F
36-2	3	158	Severe	70	M
43-2	3	166	Mild	31	M
57-2	3	167	Mild	27	F
56-1	2	168	Mild	40	F
71-1	2	173	Mild	56	M
69-2	3	175	Moderate	45	F
61-1	2	175	Severe	39	F
80-1	2	176	Mild	31	F
71-2	3	179	Mild	56	M
72-1	2	180	Mild	39	F
83	1	183	Mild	40	F
73-1	2	185	Moderate	52	F
71-3	4	207	Mild	56	M
49-2	4	207	Moderate	58	F
72-2	3	208	Mild	39	F
73-2	3	213	Moderate	52	F
75-2	3	221	Asymptomatic	22	M
64-2	3	221	Mild	41	F
50-3	4	221	Moderate	58	F
46-2	3	222	Mild	22	F
51-3	4	222	Mild	62	M
74-1	2	224	Asymptomatic	30	M
52-2	3	227	Mild	32	F
84	1	228	Asymptomatic	28	M
55-2	3	228	Mild	31	F
65-3	4	228	Mild	26	M
59-2	3	230	Mild	25	F
83-1	2	232	Mild	40	F
81-1	2	234	Severe	76	M
63-2	3	236	Mild	22	F
76-2	3	236	Moderate	42	F
53-1	2	238	Severe	57	M
66-2	3	240	Moderate	19	F
85	1	241	Critical	67	F
62-2	3	241	Mild	22	F
69-3	4	246	Moderate	45	F
39-1	2	247	Mild	28	M
70-2	3	247	Mild	27	F
61-2	3	247	Severe	39	F
86	1	252	Severe	67	M
56-2	3	264	Mild	40	F
86-1	2	270	Mild	42	F
87	1	276	Mild	52	M
82-1	2	317	Mild	29	F

## Sheet: FIgure 2.a-c
Patient number	Sample serial number	DPSO	Severity	Age	Sex
1	1	1	Mild	46	M
2	1	2	Mild	55	M
3	1	2	Moderate	49	F
4	1	3	Critical	70	M
6	1	6	Mild	33	M
5	1	6	Mild	26	M
7	1	7	Mild	52	F
8	1	7	Moderate	64	F
9	1	8	Asymptomatic	25	M
10	1	8	Mild	40	M
88	1	9	Mild	35	F
11-2	2	9	Asymptomatic	22	M
12	1	9	Asymptomatic	40	F
13	1	11	Critical	74	M
14	1	12	Moderate	96	F
16	1	12	Severe	67	F
17	1	14	Asymptomatic	33	M
18	1	14	Moderate	52	F
19	1	15	Critical	72	F
20	1	16	Critical	46	F
21	1	16	Critical	81	M
89	1	17	Moderate	77	F
22	1	17	Severe	69	F
23	1	17	Severe	59	M
25	1	20	Mild	35	F
26	1	20	Severe	64	M
27	1	21	Moderate	38	M
28	1	23	Asymptomatic	22	M
29	1	23	Moderate	44	F
40-1	2	26	Moderate	61	M
31	1	27	Moderate	76	F
32	1	31	Mild	26	M
33	1	33	Severe	42	M
34	1	34	Critical	58	M
35	1	42	Moderate	55	F
36	1	43	Severe	70	M
37-1	2	44	Critical	74	M
19-1	2	47	Critical	72	F
90	1	55	Mild	27	M
68	1	58	Mild	28	F
40	1	59	Moderate	61	M
41	1	60	Mild	24	F
43	1	61	Mild	31	M
44	1	64	Mild	29	F
36-1	2	65	Severe	70	M
48	1	75	Mild	29	M
50	1	78	Moderate	58	F
41-1	2	79	Mild	24	F
51	1	79	Mild	61	M
43-1	2	80	Mild	31	M
53	1	80	Severe	57	M
54	1	81	Mild	32	F
55	1	81	Mild	30	F
56	1	82	Mild	40	F
57	1	84	Mild	27	F
58	1	84	Moderate	25	F
47-1	2	86	Mild	32	F
48-1	2	86	Mild	29	M
59	1	88	Mild	25	F
50-1	2	89	Moderate	58	F
60	1	89	Mild	23	F
51-1	2	90	Mild	61	M
61	1	92	Severe	39	F
54-1	2	93	Mild	32	F
62	1	93	Mild	22	F
49-1	2	94	Moderate	57	F
52-1	2	94	Mild	32	F
55-1	2	95	Mild	31	F
60-1	2	95	Mild	23	F
57-1	2	96	Mild	27	F
64	1	96	Mild	41	F
65	1	96	Mild	25	M
66	1	97	Moderate	19	F
67	1	97	Moderate	45	F
68-1	2	99	Mild	28	F
69-1	2	99	Moderate	45	F
76	1	101	Moderate	41	F
70	1	101	Mild	27	F
71	1	101	Mild	56	M
72	1	102	Mild	39	F
62-1	2	107	Mild	22	F
73	1	107	Moderate	52	F
63-1	2	108	Mild	22	F
65-1	2	108	Mild	25	M
66-1	2	109	Moderate	19	F
70-1	2	113	Mild	27	F
75	1	114	Asymptomatic	22	M
76-1	2	116	Moderate	41	F
77	1	118	Mild	23	M
78	1	118	Mild	29	M
79	1	126	Moderate	35	M
75-1	2	129	Asymptomatic	22	M
80	1	129	Mild	31	F
34-1	2	132	Critical	58	M
59-1	2	132	Mild	25	F
68-2	3	135	Mild	28	F
49-2	3	142	Moderate	57	F
81	1	143	Severe	76	M
82	1	148	Mild	29	F
50-2	3	151	Moderate	58	F
20-1	2	152	Critical	46	F
51-2	3	152	Mild	61	M
83-1	2	153	Critical	71	M
16-1	2	156	Severe	67	F
65-2	3	156	Mild	25	M
36-2	3	158	Severe	70	M
43-2	3	166	Mild	31	M
57-2	3	167	Mild	27	F
56-1	2	168	Mild	40	F
71-1	2	173	Mild	56	M
61-1	2	175	Severe	39	F
69-2	3	175	Moderate	45	F
80-1	2	176	Mild	31	F
71-2	3	179	Mild	56	M
72-1	2	180	Mild	39	F
83	1	183	Mild	40	F
73-1	2	185	Moderate	52	F
49-2	4	207	Moderate	58	F
71-3	4	207	Mild	56	M
72-2	3	208	Mild	39	F
50-3	4	221	Moderate	58	F
64-2	3	221	Mild	41	F
46-2	3	222	Mild	22	F
51-3	4	222	Mild	62	M
74-1	2	224	Asymptomatic	30	M
52-2	3	227	Mild	32	F
55-2	3	228	Mild	31	F
65-3	4	228	Mild	26	M
84	1	228	Asymptomatic	28	M
59-2	3	230	Mild	25	F
83-1	2	232	Mild	40	F
81-1	2	234	Severe	76	M
63-2	3	236	Mild	22	F
76-2	3	236	Moderate	42	F
53-1	2	238	Severe	57	M
66-2	3	240	Moderate	19	F
62-2	3	241	Mild	22	F
85	1	241	Critical	67	F
69-3	4	246	Moderate	45	F
39-1	2	247	Mild	28	M
61-2	3	247	Severe	39	F
70-2	3	247	Mild	27	F
56-2	3	264	Mild	40	F
86-1	2	270	Mild	42	F
87	1	276	Mild	52	M
82-1	2	317	Mild	29	F

## Sheet: Figure 3.a-e
Patient number	Sample serial number	DPSO	Severity	Age	Sex
1	1	1	Mild	46	M
2	0	2	Mild	55	M
3	0	2	Moderate	49	F
4	0	3	Critical	70	M
5	1	6	Mild	26	M
6	0	6	Mild	33	M
7	0	7	Mild	52	F
8	0	7	Moderate	64	F
9	0	8	Asymptomatic	25	M
10	0	8	Mild	40	M
11-2	2	9	Asymptomatic	22	M
12	0	9	Asymptomatic	40	F
88	0	9	Mild	35	F
13	1	11	Critical	74	M
14	0	12	Moderate	96	F
16	1	12	Severe	67	F
17	0	14	Asymptomatic	33	M
18	0	14	Moderate	52	F
19	1	15	Critical	72	F
20	1	16	Critical	46	F
21	0	16	Critical	81	M
89	0	17	Moderate	77	F
22	0	17	Severe	69	F
23	0	17	Severe	59	M
25	0	20	Mild	35	F
26	1	20	Severe	64	M
27	0	21	Moderate	38	M
28	1	23	Asymptomatic	22	M
29	0	23	Moderate	44	F
40-1	2	26	Moderate	61	M
31	0	27	Moderate	76	F
32	1	31	Mild	26	M
33	0	33	Severe	42	M
34	1	34	Critical	58	M
35	0	42	Moderate	55	F
36	1	43	Severe	70	M
37-1	2	44	Critical	74	M
19-1	2	47	Critical	72	F
90	0	55	Mild	27	M
68	1	58	Mild	28	F
40	1	59	Moderate	61	M
41	1	60	Mild	24	F
43	1	61	Mild	31	M
44	0	64	Mild	29	F
36-1	2	65	Severe	70	M
48	1	75	Mild	29	M
50	1	78	Moderate	58	F
41-1	2	79	Mild	24	F
51	1	79	Mild	61	M
43-1	2	80	Mild	31	M
53	1	80	Severe	57	M
54	1	81	Mild	32	F
55	1	81	Mild	30	F
56	1	82	Mild	40	F
57	1	84	Mild	27	F
58	0	84	Moderate	25	F
47-1	2	86	Mild	32	F
48-1	2	86	Mild	29	M
59	1	88	Mild	25	F
60	1	89	Mild	23	F
50-1	2	89	Moderate	58	F
51-1	2	90	Mild	61	M
61	1	92	Severe	39	F
62	1	93	Mild	22	F
54-1	2	93	Mild	32	F
52-1	2	94	Mild	32	F
49-1	2	94	Moderate	57	F
55-1	2	95	Mild	31	F
60-1	2	95	Mild	23	F
64	1	96	Mild	41	F
57-1	2	96	Mild	27	F
65	1	96	Mild	25	M
66	1	97	Moderate	19	F
67	1	97	Moderate	45	F
68-1	2	99	Mild	28	F
69-1	2	99	Moderate	45	F
70	1	101	Mild	27	F
71	1	101	Mild	56	M
76	1	101	Moderate	41	F
72	1	102	Mild	39	F
62-1	2	107	Mild	22	F
73	1	107	Moderate	52	F
63-1	2	108	Mild	22	F
65-1	2	108	Mild	25	M
66-1	2	109	Moderate	19	F
70-1	2	113	Mild	27	F
75	1	114	Asymptomatic	22	M
76-1	2	116	Moderate	41	F
77	0	118	Mild	23	M
78	0	118	Mild	29	M
79	0	126	Moderate	35	M
75-1	2	129	Asymptomatic	22	M
80	1	129	Mild	31	F
34-1	2	132	Critical	58	M
59-1	2	132	Mild	25	F
68-2	3	135	Mild	28	F
49-2	3	142	Moderate	57	F
81	1	143	Severe	76	M
82	1	148	Mild	29	F
50-2	3	151	Moderate	58	F
20-1	2	152	Critical	46	F
51-2	3	152	Mild	61	M
83-1	2	153	Critical	71	M
65-2	3	156	Mild	25	M
16-1	2	156	Severe	67	F
36-2	3	158	Severe	70	M
43-2	3	166	Mild	31	M
57-2	3	167	Mild	27	F
56-1	2	168	Mild	40	F
71-1	2	173	Mild	56	M
69-2	3	175	Moderate	45	F
61-1	2	175	Severe	39	F
80-1	2	176	Mild	31	F
71-2	3	179	Mild	56	M
72-1	2	180	Mild	39	F
83	1	183	Mild	40	F
73-1	2	185	Moderate	52	F
71-3	4	207	Mild	56	M
49-2	4	207	Moderate	58	F
72-2	3	208	Mild	39	F
64-2	3	221	Mild	41	F
50-3	4	221	Moderate	58	F
46-2	3	222	Mild	22	F
51-3	4	222	Mild	62	M
74-1	2	224	Asymptomatic	30	M
52-2	3	227	Mild	32	F
84	0	228	Asymptomatic	28	M
55-2	3	228	Mild	31	F
65-3	4	228	Mild	26	M
59-2	3	230	Mild	25	F
83-1	2	232	Mild	40	F
81-1	2	234	Severe	76	M
63-2	3	236	Mild	22	F
76-2	3	236	Moderate	42	F
53-1	2	238	Severe	57	M
66-2	3	240	Moderate	19	F
85	0	241	Critical	67	F
62-2	3	241	Mild	22	F
69-3	4	246	Moderate	45	F
39-1	2	247	Mild	28	M
70-2	3	247	Mild	27	F
61-2	3	247	Severe	39	F
56-2	3	264	Mild	40	F
86-1	2	270	Mild	42	F
87	0	276	Mild	52	M
82-1	2	317	Mild	29	F

## Sheet: FIgure 4.a-e
Patient number	Sample serial number	DPSO	Severity	Age	Sex
91	1	26	Moderate	62	F
91-1	2	30	Moderate	62	F
92	1	40	Severe	80	M
93	1	44	Mild	56	F
94	1	61	Mild	27	F
95	1	68	Mild	32	F
96	1	78	Moderate	34	F
97	1	86	Mild	39	M
98	1	92	Moderate	24	M
97-1	2	98	Mild	39	M
99	1	120	Mild	25	F
100	1	125	Mild	42	F
97-2	3	183	Mild	39	M
97-3	4	212	Mild	39	M
95-1	2	234	Mild	32	F

## Sheet: Figure 5.a-d
Patient number	Sample serial number	DPSO	Severity	Age	Sex
4	1	3	Critical	70	M
13	1	11	Critical	74	M
19	1	15	Critical	72	F
21	1	16	Critical	81	M
24	1	18	Moderate	56	F
25	1	20	Mild	35	F
28	1	23	Asymptomatic	22	M
29	1	23	Moderate	44	F
31	1	27	Moderate	76	F
32	1	31	Mild	26	M
33	1	33	Severe	42	M
39	1	53	Moderate	27	M
40	1	59	Moderate	61	M
41	1	60	Mild	24	F
43	1	61	Mild	31	M
44	1	64	Mild	29	F
36-1	2	65	Severe	70	M
46	1	68	Mild	21	F
48	1	75	Mild	29	M
49	1	78	Moderate	57	F
41-1	2	79	Mild	24	F
52	1	80	Mild	31	F
53	1	80	Severe	57	M
46-1	2	83	Mild	21	F
48-1	2	86	Mild	29	M
50-1	2	89	Moderate	58	F
51-1	2	90	Mild	61	M
52-1	2	94	Mild	32	F
63	1	94	Mild	22	F
49-1	2	94	Moderate	57	F
55-1	2	95	Mild	31	F
60-1	2	95	Mild	23	F
65	1	96	Mild	25	M
66	1	97	Moderate	19	F
68-1	2	99	Mild	28	F
69-1	2	99	Moderate	45	F
70	1	101	Mild	27	F
71	1	101	Mild	56	M
72	1	102	Mild	39	F
73	1	107	Moderate	52	F
63-1	2	108	Mild	22	F
65-1	2	108	Mild	25	M
74	1	112	Asymptomatic	30	M
70-1	2	113	Mild	27	F
75	1	114	Asymptomatic	22	M
77	1	118	Mild	23	M
75-1	2	129	Asymptomatic	22	M
80	1	129	Mild	31	F
34-1	2	132	Critical	58	M
59-1	2	132	Mild	25	F
68-2	3	135	Mild	28	F
49-2	3	142	Moderate	57	F
81	1	143	Severe	76	M
82	1	148	Mild	29	F
50-2	3	151	Moderate	58	F
51-2	3	152	Mild	61	M
65-2	3	156	Mild	25	M
43-2	3	166	Mild	31	M
57-2	3	167	Mild	27	F
56-1	2	168	Mild	40	F
71-1	2	173	Mild	56	M
69-2	3	175	Moderate	45	F
61-1	2	175	Severe	39	F
80-1	2	176	Mild	31	F
71-2	3	179	Mild	56	M
72-1	2	180	Mild	39	F
83	1	183	Mild	40	F
73-1	2	185	Moderate	52	F
49-2	4	207	Moderate	58	F
71-3	4	207	Mild	56	M
72-2	3	208	Mild	39	F
73-2	3	213	Moderate	52	F
75-2	3	221	Asymptomatic	22	M
64-2	3	221	Mild	41	F
50-3	4	221	Moderate	58	F
46-2	3	222	Mild	22	F
74-1	2	224	Asymptomatic	30	M
52-2	3	227	Mild	32	F
55-2	3	228	Mild	31	F
65-3	4	228	Mild	26	M
59-2	3	230	Mild	25	F
83-1	2	232	Mild	40	F
81-1	2	234	Severe	76	M
63-2	3	236	Mild	22	F
76-2	3	236	Moderate	42	F
66-2	3	240	Moderate	19	F
85	1	241	Critical	67	F
62-2	3	241	Mild	22	F
70-2	3	247	Mild	27	F
86	1	252	Severe	67	M

## Sheet: Figure 5.e
Patient number	Sample serial number	DPSO	Severity	Age	Sex
73-1	2	185	Moderate	52	F
49-2	4	207	Moderate	58	F
75-2	3	221	Asymptomatic	22	M
46-2	3	222	Mild	22	F
51-3	4	222	Mild	62	M
94-1	2	223	Mild	29	F
55-2	3	228	Mild	31	F
59-2	3	230	Mild	25	F
54-2	3	232	Mild	32	F
81-1	2	234	Severe	76	M
63-2	3	236	Mild	22	F
43-3	4	236	Mild	31	M
90	1	236	Mild	23	M
57-3	4	237	Mild	27	F
96-1	2	237	Moderate	34	F
85	1	241	Critical	67	F
62-2	3	241	Mild	22	F
101	1	254	Severe	72	F
