# Supplementary material for: SARS-CoV-2-specific T cell memory is sustained in COVID-19 convalescent patients for 10 months with successful development of stem cell-like memory T cells
Source: Nat Commun. 2021 Jun 30;12:4043. doi: 10.1038/s41467-021-24377-1 (PMC8245549; doi:10.1038/s41467-021-24377-1)
Supplement: Supplementary file 6 — Source Data [file 41467_2021_24377_MOESM6_ESM.xlsx]

## Sheet: Figure 1a
IFN-γ spot numbers	DPSO	S	M	N	C
COVID-19 convalescents	1	0	0	0	0
	2	22.8571	0	10	32.8571
	2	0	0	0	0
	3	5.71429	8.57143	7.14286	21.4286
	6	61.4286	38.5714	174.286	274.286
	6	0	0	0	0
	7	0	0	0	0
	7	12.7273	16.3636	5.45455	34.5455
	7	85.7143	77.1429	77.1429	240
	8	534.286	48.5714	151.429	734.286
	9	50	57.1429	92.8571	200
	9	8.57143	1.42857	8.57143	18.5714
	11	4.28571	0	0	4.28571
	11	0	1.42857	0	1.42857
	12	144	104	94	342
	12	1.42857	44.2857	42.8571	88.5714
	12	74.2857	62.8571	37.1429	174.286
	13	0	37.2093	15.5039	52.7132
	14	9.09091	1.81818	1.81818	12.7273
	15	0	17.1429	31.4286	48.5714
	16	120.833	25	12.5	158.333
	16	7.14286	4.28571	14.2857	25.7143
	17	162.857	68.5714	87.1429	318.571
	17	1.42857	4.28571	4.28571	10
	18	670	268.571	217.143	1155.71
	20	44.2857	92.8571	44.2857	181.429
	20	15.7143	24.2857	11.4286	51.4286
	21	35.7143	42.8571	104.286	182.857
	23	120	22.8571	260	402.857
	23	162.295	142.623	124.59	429.508
	24	138.571	228.571	105.714	472.857
	27	68.5714	102.857	64.2857	235.714
	31	0	0	48.5714	49
	33	382.857	282.857	122.857	788.571
	34	211.429	252.857	205.714	670
	42	80	14	14	108
	43	48	92	141	281
	44	3	3	9	15
	45	27.1429	80	1.42857	108.571
	47	71	91	12	174
	53	20	8	4	32
	59	85.7143	121.429	2.85714	210
	60	14.2857	22.8571	44.2857	81.4286
	60	40	151.429	60	251.429
	61	107.143	70	98.5714	275.714
	64	102.857	81.4286	137.143	321.429
	65	71.4286	82.8571	84.2857	238.571
	66	21.4286	1.42857	11.4286	34.2857
	68	54.2857	34.2857	101.429	190
	70	22.8571	12.8571	4.28571	40
	75	70	91.4286	114.286	275.714
	78	181.429	138.571	102.857	422.857
	78	500	500	500	1500
	79	37.1429	61.4286	65.7143	164.286
	79	50	55.7143	60	165.714
	80	65.7143	85.7143	97.1429	248.571
	80	67.1429	80	81.4286	228.571
	80	87.1429	115.714	84.2857	287.143
	81	164.286	134.286	262.857	561.429
	81	145.714	142.857	201.429	490
	82	59.8131	24.2991	26.1682	110.28
	83	0	0	0	0
	84	18.8235	68.2353	94.1176	181.176
	84	112.857	88.5714	104.286	305.714
	86	0	0	0	0
	86	0	0	0	0
	86	2.85714	0	0	2.85714
	88	0	4.28571	14.2857	18.5714
	89	208.571	168.571	164.286	541.429
	89	102.857	181.429	45.7143	330
	90	7.14286	30	57.1429	94.2857
	92	98.5714	14.2857	17.1429	130
	93	500	500	500	1500
	93	168.571	154.286	171.429	494.286
	94	43.8247	9.96016	37.8486	91.6335
	94	31.4286	30	40	101.429
	94	0	2.85714	8.57143	11.4286
	95	105.714	35.7143	122.857	264.286
	95	111.667	106.667	120	338.333
	96	55.814	71.3178	251.163	378.295
	96	81.4286	91.4286	41.4286	214.286
	96	0	0	0	0
	97	11.7647	17.6471	23.5294	52.9412
	97	21.4286	25.7143	61.4286	108.571
	99	43.9394	122.727	34.8485	201.515
	99	23.2143	8.92857	5.35714	37.5
	101	67.2727	90.9091	76.3636	234.545
	101	41.4286	45.7143	30	117.143
	102	97.1429	318.571	85.7143	501.429
	107	144.286	110	157.143	411.429
	107	75.7143	74.2857	48.5714	198.571
	108	91.4286	40	77.1429	208.571
	108	1.42857	0	20	21.4286
	109	40	40	145.714	225.714
	109	10	15.7143	38.5714	64.2857
	112	24.2857	47.1429	40	111.429
	113	52.8571	4.28571	54.2857	111.429
	114	0	0	30	30
	116	65.1515	251.515	43.9394	360.606
	118	0	0	0	0
	118	0	0	0	0
	126	15.7143	32.8571	5.71429	54.2857
	129	0	0	38.5714	38.5714
	129	0	0	0	0
	132	0	2.85714	0	2.85714
	132	0	0	0	0
	135	0	0	0	0
	142	104.286	90	28.5714	222.857
	143	82.8571	104.286	72.8571	260
	148	0	0	0	0
	151	217.143	164.286	207.143	588.571
	152	58.5714	50	84.2857	192.857
	152	360	288.571	268.571	917.143
	153	85.7143	78.5714	134.286	298.571
	156	17.1429	0	8.57143	25.7143
	156	11.4286	42.8571	28.5714	82.8571
	158	47.1429	52.8571	71.4286	171.429
	166	27.1186	10.1695	8.47458	45.7627
	167	91.4286	54.2857	125.714	271.429
	168	18.75	45.8333	20.8333	85.4167
	173	24.2857	38.5714	7.14286	70
	175	71.4286	12.8571	45.7143	130
	175	8.57143	21.4286	62.8571	92.8571
	176	34.2857	0	32.8571	67.1429
	179	21.4286	22.8571	17.1429	61.4286
	180	88.3333	176.667	85	350
	183	40	40	44.2857	124.286
	185	105.714	84.2857	98.5714	288.571
	207	97.1429	71.4286	48.5714	217.143
	207	41.6667	64.5833	56.25	162.5
	208	0	40.5405	0	40.5405
	213	128.125	168.75	103.125	400
	221	74.2857	44.2857	175.714	294.286
	221	48.8889	40	111.111	200
	221	147.143	78.5714	71.4286	297.143
	222	0	0	21.4286	21.4286
	222	47.1429	35.7143	34.2857	117.143
	224	101.429	91.4286	111.429	304.286
	227	23.913	0	50	73.913
	228	10.6061	18.1818	40.9091	69.697
	228	62.8571	24.2857	54.2857	141.429
	230	0	0	0	0
	232	83.3333	56.0606	118.182	257.576
	234	12.8571	62.8571	27.1429	102.857
	236	72.381	304.762	81.9048	459.048
	236	12.8571	64.2857	74.2857	151.429
	238	77.1429	121.429	224.286	422.857
	240	25.7143	40	147.143	212.857
	241	139.655	200	165.517	505.172
	241	88.5714	255.714	54.2857	398.571
	246	42	10	16	68
	247	13	5	6	24
	247	62.8571	18.5714	102.857	184.286
	247	46	3	41	90
	252	51.1111	202.222	126.667	380
	264	67	46	TNTC	113
	270	34	16	88	138
	276	15.7143	21.4286	12.8571	50
	317	34.2857	30	27.1429	91.4286
Pre-pandemic controls	n/a	81	24	10	47
	n/a	75	46	13	16
	n/a	91	23	24	44
	n/a	36	24	0	12
	n/a	0	0	0	0
	n/a	119	26	80	13
	n/a	52	14	4	34
	n/a	0	0	0	0

## Sheet: Figure 1b
IFN-γ spot proportion (%)	DPSO	S(%)	M(%)	N(%)
	2	0.695652	0	0.304348
	3	0.266667	0.4	0.333333
	6	0.223958	0.140625	0.635417
	7	0.368421	0.473684	0.157895
	7	0.287081	0.263158	0.449761
	8	0.727626	0.0661479	0.206226
	9	0.461538	0.0769231	0.461538
	9	0.25	0.285714	0.464286
	11	0	1	0
	11	1	0	0
	12	0.016129	0.5	0.483871
	12	0.42623	0.360656	0.213115
	12	0.421053	0.304094	0.274854
	14	0.714286	0.142857	0.142857
	15	0	0.352941	0.647059
	16	0.277778	0.166667	0.555556
	16	0.763158	0.157895	0.0789474
	17	0.142857	0.428571	0.428571
	17	0.511211	0.215247	0.273543
	18	0.579728	0.232386	0.187886
	20	0.305556	0.472222	0.222222
	20	0.244094	0.511811	0.244094
	21	0.195312	0.234375	0.570312
	23	0.297872	0.0567376	0.64539
	23	0.377863	0.332061	0.290076
	24	0.293051	0.483384	0.223565
	27	0.290909	0.436364	0.272727
	31	0	0	1
	33	0.485507	0.358696	0.155797
	34	0.315565	0.377399	0.307036
	42	0.740741	0.12963	0.12963
	43	0.170819	0.327402	0.501779
	44	0.2	0.2	0.6
	45	0.25	0.736842	0.0131579
	47	0.408046	0.522989	0.0689655
	53	0.625	0.25	0.125
	59	0.408163	0.578231	0.0136054
	60	0.175439	0.280702	0.54386
	60	0.159091	0.602273	0.238636
	61	0.388601	0.253886	0.357513
	64	0.32	0.253333	0.426667
	65	0.299401	0.347305	0.353293
	66	0.625	0.0416667	0.333333
	68	0.285714	0.180451	0.533835
	70	0.571429	0.321429	0.107143
	75	0.253886	0.331606	0.414508
	78	0.429054	0.327703	0.243243
	79	0.226087	0.373913	0.4
	79	0.301724	0.336207	0.362069
	80	0.29375	0.35	0.35625
	80	0.264368	0.344828	0.390805
	80	0.303483	0.402985	0.293532
	81	0.297376	0.291545	0.411079
	81	0.292621	0.239186	0.468193
	82	0.542373	0.220339	0.237288
	84	0.103896	0.376623	0.519481
	84	0.369159	0.28972	0.341121
	86	1	0	0
	89	0.311688	0.549784	0.138528
	89	0.385224	0.311346	0.30343
	90	0.0757576	0.318182	0.606061
	92	0.758242	0.10989	0.131868
	93	0.34104	0.312139	0.346821
	94	0	0.25	0.75
	94	0.478261	0.108696	0.413043
	94	0.309859	0.295775	0.394366
	95	0.4	0.135135	0.464865
	96	0.38	0.426667	0.193333
	96	0.147541	0.188525	0.663934
	97	0.222222	0.333333	0.444444
	97	0.197368	0.236842	0.565789
	99	0.619048	0.238095	0.142857
	99	0.218045	0.609023	0.172932
	101	0.353659	0.390244	0.256098
	101	0.286822	0.387597	0.325581
	102	0.193732	0.635328	0.17094
	107	0.381295	0.374101	0.244604
	107	0.350694	0.267361	0.381944
	108	0.0666667	0	0.933333
	108	0.438356	0.191781	0.369863
	109	0.155556	0.244444	0.6
	109	0.177215	0.177215	0.64557
	112	0.217949	0.423077	0.358974
	113	0.474359	0.0384615	0.487179
	114	0	0	1
	116	0.180672	0.697479	0.121849
	126	0.289474	0.605263	0.105263
	129	0	0	1
	132	0	1	0
	142	0.467949	0.403846	0.128205
	143	0.318681	0.401099	0.28022
	151	0.368932	0.279126	0.351942
	152	0.275	0.308333	0.416667
	152	0.303704	0.259259	0.437037
	153	0.137931	0.517241	0.344828
	156	0.666667	0	0.333333
	156	0.314286	0.428571	0.257143
	158	0.375	0.328125	0.296875
	166	0.592593	0.222222	0.185185
	167	0.336842	0.2	0.463158
	168	0.219512	0.536585	0.243902
	173	0.346939	0.55102	0.102041
	175	0.0923077	0.230769	0.676923
	175	0.549451	0.0989011	0.351648
	176	0.510638	0	0.489362
	179	0.348837	0.372093	0.27907
	180	0.252381	0.504762	0.242857
	183	0.321839	0.321839	0.356322
	185	0.366337	0.292079	0.341584
	207	0.25641	0.397436	0.346154
	207	0.447368	0.328947	0.223684
	208	0	1	0
	213	0.320312	0.421875	0.257812
	221	0.244444	0.2	0.555556
	221	0.252427	0.150485	0.597087
	221	0.495192	0.264423	0.240385
	222	0	0	1
	222	0.402439	0.304878	0.292683
	224	0.333333	0.300469	0.366197
	227	0.323529	0	0.676471
	228	0.152174	0.26087	0.586957
	228	0.444444	0.171717	0.383838
	232	0.323529	0.217647	0.458824
	234	0.125	0.611111	0.263889
	236	0.0849057	0.424528	0.490566
	236	0.157676	0.6639	0.178423
	238	0.182432	0.287162	0.530405
	240	0.120805	0.187919	0.691275
	241	0.222222	0.641577	0.136201
	241	0.276451	0.395904	0.327645
	246	0.617647	0.147059	0.235294
	247	0.541667	0.208333	0.25
	247	0.511111	0.0333333	0.455556
	247	0.341085	0.100775	0.55814
	252	0.134503	0.532164	0.333333
	264	0.59292	0.40708	0
	270	0.246377	0.115942	0.637681
	276	0.392523	0.314642	0.292835
	317	0.357143	0.321429	0.321429

## Sheet: Figure 1c
IFN-γ spot numbers	S			M			N
	30-99	100-199	200+	30-99	100-199	200+	30-99	100-199	200+
	0	67	42	0	91	65	49	76	56
	383	41	97	283	46	71	123	30	49
	211	97	0	253	319	41	206	86	0
	80	144	128	14	110	169	14	157	103
	48	76	49	92	74	40	141	49	111
	3	91	74	3	40	44	9	77	176
	27	1	147	80	0	79	1	20	71
	71	40	0	91	40	0	12	146	21
	20	10	47	8	16	36	4	39	34
	86	24	101	121	47	91	3	40	111
	14	53	24	23	4	0	44	54	50
	40	0	11	151	0	18	60	30	41
	107	65	63	70	252	24	99	44	54
	103	0	0	81	0	0	137	0	0
	71	0	83	83	0	56	84	0	118
	21	16	13	1	33	63	11	6	27
	54	0	13	34	0	64	101	39	74
	23	0	72	13	0	305	4	0	82
	70	0	77	91	3	121	114	0	224
	181	0	26	139	0	40	103	0	147
	37	104	140	61	90	200	66	29	166
	50	83	89	56	104	256	60	73	54
	66	0	42	86	0	10	97	0	16
	67	217	63	80	164	19	81	207	103
	87	59	13	116	50	5	84	84	6
	164	47	46	134	53	3	263	71	41
	146	11	51	143	43	202	201	29	127
	60	17	67	24	0	46	26	9
	0	16	34	0	21	16	0	13	88
	19	34	360	68	30	289	94	27	269
	113	27	86	89	10	77	104	8	77
	0	91		0	54		0	126
	0	19		0	46		0	21
	3	24		0	39		0	7
	209	71		169	13		164	46
	103	9		181	21		46	63
	7	34		30	0		57	33
	99	21		14	23		17	17
	169	88		154	177		171	85
	44	40		10	40		38	44
	31	106		30	84		40	99
	0			3			9
	106			36			123
	56			71			251
	81			91			41
	0			0			0
	12			18			24
	21			26			61
	44			123			35
	23			9			5

## Sheet: Figure 1d
IFN-γ spot numbers	DPSO	S	M	N	C
	148	0	0	0	0
	317	86	77	77	240
	66	21	1	1	34
	86	0	0	0	0
	42	107	70	99	276
	62	66	86	97	249
	148	27	10	8	46
	70	23	13	4	40
	86	0	0	0	0
	94	56	71	251	378
	107	40	40	146	226
	221	74	44	176	294
	95	67	91	76	235
	107	53	4	54	111
	244	63	19	103	184
	61	54	34	101	190
	77	0	0	0	0
	216	0	0	21	21
	59	70	91	114	276
	70	3	0	0	3
	128	0	0	30	30
	143	0	0	39	39
	208	49	40	111	200
	61	60	24	26	110
	147	19	46	21	85
	120	0	3	0	3
	218	0	0	0	0
	96	144	110	157	411
	230	140	200	166	505
	80	67	80	81	81
	238	77	121	224	224
	71	87	116	84	287
	85	44	10	38	92
	218	24	0	50	74
	71	164	134	263	561
	83	169	154	171	494
	71	146	143	201	490
	85	106	36	123	264
	218	11	18	41	70
	78	19	68	94	181
	90	81	91	41	214
	161	91	54	126	271
	79	181	139	103	423
	95	31	30	40	101
	143	104	90	29	223
	208	97	71	49	217
	90	209	169	164	541
	152	217	164	207	589
	222	147	79	71	297
	82	50	56	60	166
	93	7	30	57	94
	155	59	50	84	193
	225	47	36	34	117
	115	65	252	44	361
	235	72	305	82	459
	86	0	3	9	11
	102	91	40	77	209
	230	13	64	74	151
	95	0	0	0	0
	107	1	1	20	21
	155	17	17	9	26
	227	63	63	54	141
	89	12	18	24	53
	101	10	16	39	64
	232	26	40	147	213
	92	99	14	17	130
	176	71	13	46	130
	247	46	3	41	90
	96	21	26	61	109
	99	23	9	5	38
	175	9	21	63	93
	246	42	10	16	68
	92	41	46	30	117
	154	24	39	7	70
	160	21	23	17	61
	205	42	65	56	163
	94	97	319	86	501
	173	88	177	85	350
	201	0	41	0	41
	105	76	74	49	199
	184	106	84	99	289
	212	128	169	103	400
	105	24	47	40	111
	218	101	91	111	304
	119	0	0	0	0
	167	34	0	33	67
	34	211	211	253	670
	132	0	0	0	0
	157	83	104	73	260
	248	13	63	27	103
	183	40	40	44	124
	232	83	56	118	258
	12	1	44	43	89
	156	16	21	13	50
	65	71	83	141	239
	43	48	92	27	281
	158	34	30		91
	16	121	25	13	158
	152	47	53	71	171
	15	0	17	31	49
	47	71	91	12	174
	20	0	1	0	1
	11	3	3	9	15

## Sheet: Figure 1e
IFN-γ spot numbers	S		M		N		C
	t1	t2	t1	t2	t1	t2	t1	t2
	20	13	8	5	4	6	32	24
	56	74	71	44	251	176	378	294
	54	0	34	0	101	21	190	21
	60	67	24	46	25	74	110	113
	67	77	80	121	81	224	229	423
	87	24	116	0	84	50	287	74
	146	11	143	18	201	41	490	70
	181	97	139	71	103	49	423	217
	209	147	169	79	164	71	541	297
	50	47	56	36	60	34	166	117
	0	13	3	64	9	74	11	151
	0	63	0	24	0	54	0	141
	12	26	18	40	24	147	53	213
	99	46	14	3	17	41	130	90
	21	42	26	10	61	16	109	68

## Sheet: Figure 2c, 2d
	CD4+AIM+				CD8+AIM+
AIM+	CD4				CD8+
DPSO	S	M	N	C	S	M	N	C
1	3.096	3.281	3.595	9.972	3.111	3.636	3.344	10.091
2	0.522	0.48	0.57	1.572	0.1	0.1	0.138	0.338
2	0.246	0.301	0.4	0.947	0.091	0.149	0.056	0.296
3	0.918	0.582	1.116	2.616	0.211	0.259	0.517	0.987
6	0.443	0.395	0.676	1.514	0.131	0.122	0.319	0.572
6	0.784	0.391	0.15	1.325	0.301	0.175	0.118	0.594
7	0.23	0.223	0.223	0.676	0.037	0.02	0.15	0.207
7	0.293	0.073	0.047	0.413	0.027	0	0.001	0.021
7	1.0759	0.6869	1.1629	2.9257	3.627	1.157	2.347	7.131
8	0.211	0.335	0.22	0.766	0.062	0.092	0.089	0.243
9	0.176	0.263	0.366	0.805	0.027	0	0.205	0.226
9	1.5315	1.9455	2.3195	5.7965	0.645	0.835	1.678	3.158
9	0.18	0.28	0.19	0.65	0.1158	0.037	0.0341	0.1869
11	0.809	0.492	1.113	2.414	0.154	0.141	0.298	0.593
11	2.459	2.689	1.913	7.061	1.718	1.852	1.274	4.844
12	1.596	1.191	0	2.612	0.046	0.013	0	0
12	1.064	0.885	0.608	2.557	0.174	0.232	0.093	0.499
14	0.334	0.207	0.141	0.682	0.055	0.024	0	0.072
14	1.659	2.251	2.209	6.119	0.402	0.736	0.606	1.744
15	1.316	0.781	1.134	3.231	0.106	0	0.28	0.197
16	0.374	0.49	0.258	1.122	0	0	0.202	0.202
16	0.719	0.354	0.076	1.149	0.119	0.04	0.2	0.359
17	0.653	0.52	0.375	1.548	0.572	0.317	0.235	1.124
17	1.409	1.571	1.496	4.476	0.39	0.417	0.335	1.142
17	1.17	1.1	0.7	2.97	0.1498	0	0.0798	0.1554
20	0.26	1.49	0.659	2.409	0.102	0.282	0.093	0.477
20	1.771	0.982	0.788	3.541	0.173	0.171	0.231	0.575
21	0.646	0.71	0.866	2.222	0.038	0.011	0.043	0.092
23	2.848	2.459	3.438	8.745	1.527	1.443	1.95	4.92
23	0.653	0.488	1.253	2.394	0.154	0.087	0	0.192
26	0.49	0.57	0.31	1.37	0.2498	0.1358	0.0548	0.4404
27	0.819	1.343	1.42	3.582	0.463	0.574	0.617	1.654
31	1.064	1.206	1.224	3.494	0.802	0.899	0.807	2.508
33	5.627	3.469	2.14	11.236	2.885	1.3	0.639	4.824
34	1.252	1.488	1.244	3.984	0.234	0.401	0.307	0.942
42	0.18	0.37	0.18	0.73	0.0814	0.1781	0.1241	0.3836
43	0.36	0.35	0.36	1.07	0.09576	0.10876	0.06606	0.27058
44	0.14	0.2	0.28	0.62	0.0141	0.1912	0.1902	0.3955
47	0.79	0.78	1.27	2.84	0.045	0	0.053	0.0331
55	0.188	0.114	0.188	0.49	0.015	0.015	0.023	0.053
58	0.331	0.112	0.286	0.729	0.075	0.056	0.083	0.214
59	0.454	0.61	0.354	1.418	0.061	0.138	0.191	0.39
60	0.063	0.067	0.097	0.227	0.028	0.045	0.099	0.172
61	0.598	0.423	1.069	2.09	0.279	0.124	0.344	0.747
64	0.61	0.54	0.6	1.75	0.06	0.06	0.09	0.21
65	0.383	0.384	0.478	1.245	0.216	0.099	0.136	0.451
75	1.13	1.362	1.564	4.056	0.234	0.196	0.239	0.669
78	1.25	0.87	0.75	2.87	0.08	0.04	0.03	0.15
79	0.317	0.376	0.792	1.485	0.09	0.081	0.171	0.342
79	0.84	1.03	0.78	2.65	0.11	0.19	0.14	0.44
80	0.332	0.244	0.38	0.956	0.027	0.055	0.024	0.106
80	0.242	0.277	0.437	0.956	0.026	0.046	0.06	0.132
81	0.51	0.47	0.62	1.6	0.08	0.1	0.13	0.31
81	0.97	0.98	1.19	3.14	0.29	0.25	0.5	1.04
82	1.117	0.07	0.491	1.678	0.89	0.121	0.61	1.621
84	0.11	0.12	0.13	0.36	0.07	0.07	0.07	0.21
84	0.34	0.44	0.45	1.23	0	0.06	0.04	0.1
86	0.342	0.381	0.097	0.82	0.079	0.074	0.126	0.279
86	0.725	0.469	0.489	1.683	0.09	0.183	0.268	0.541
88	1.969	0.076	0.317	2.362	0.061	0.004	0.138	0.203
89	0.46	0.95	0.34	1.75	0.17	0.2	0.09	0.46
89	1.08	0.9	0.67	2.65	0.24	0.15	0.15	0.54
90	0.44	0.42	0.21	1.07	0.02	0.04	0.06	0.12
92	1.08	0.42	0.7	2.2	0.15	0.1	0.12	0.37
93	1.55	1.79	1.86	5.2	1.3	1.37	1.16	3.83
93	1.2	1.26	1.33	3.79	0.17	0.18	0.25	0.6
94	0.793	0.944	1.501	3.238	0.44	0.307	0.533	1.28
94	0	0.151	0.278	0.412	0.348	0.153	0	0.424
95	0.721	0.428	0.551	1.7	0.261	0.085	0.215	0.561
95	0.56	0.35	0.46	1.37	0.16	0.06	0.21	0.43
96	0.924	0.569	1.299	2.792	0.183	0.132	0.256	0.571
96	0.27	0.24	0.3	0.81	0.27	0.13	0.25	0.65
96	0.51	0.49	1.08	2.08	0.16	0.13	0.24	0.53
97	0.748	0.498	0.347	1.593	0.09	0.064	0.075	0.229
97	0.32	0.28	0.46	1.06	0.06	0.1	0.01	0.17
99	0.262	0.285	0.049	0.596	0.138	0.135	0.02	0.293
99	0.758	0.448	0.702	1.908	0.583	0.343	0.494	1.42
101	0.373	0.36	0.225	0.958	0.075	0.09	0.059	0.224
101	0.737	0.894	0.805	2.436	0.434	0.332	0.263	1.029
101	0.4	0.46	0.45	1.31	0.16	0.17	0.13	0.46
102	0	0	0.465	0	0.12	0	0	0
107	0.79	0.59	1.19	2.57	0.11	0.13	0.36	0.6
107	1	0.73	1.14	2.87	0.19	0.08	0.3	0.57
108	0.75	0.44	0.79	1.98	0.17	0.02	0.15	0.34
108	1.32	0.991	1.077	3.388	0.324	0.346	0.399	1.069
109	0.163	0.248	0.163	0.574	0.057	0.053	0.088	0.198
113	0.254	0.242	0.425	0.921	0.053	0.062	0.092	0.207
114	0.505	0.378	0.828	1.711	0.138	0.072	0.208	0.418
116	0.14	0.248	0.163	0.551	0.048	0.063	0.067	0.178
118	1.208	1.371	1.094	3.673	0.472	0.516	0.447	1.435
118	1.441	1.133	1.394	3.968	0.928	0.762	0.655	2.345
126	0.91	0.95	0.82	2.68	0.28	0.35	0.26	0.89
129	0.92	0.91	1.09	2.92	0.55	0.47	0.53	1.55
129	0.459	0.273	0.357	1.089	0	0.132	0.104	0.222
132	0.416	0.548	0.713	1.677	0.084	0.106	0.172	0.362
132	0.342	0.212	0.523	1.077	0.083	0.025	0.084	0.192
135	0.18	0.273	0.307	0.76	0.031	0.039	0.051	0.121
142	0.696	0.707	0.835	2.238	0.242	0.21	0.232	0.684
143	0.478	0.457	0.632	1.567	0.08	0.164	0.22	0.464
148	0	0	0	0	0	0.039	0	0
151	0.479	0.301	0.378	1.158	0.147	0.118	0.058	0.323
152	0.086	0.408	0.102	0.596	0.099	0.041	0.101	0.438
152	1.294	1.081	1.513	3.888	0.168	0.141	0.291	0.6
153	0.8243	0.8583	0.4593	2.1419	0.185	0.114	0.103	0.402
156	0	1.058	1.871	2.929	0.0806	0.5246	1.3646	1.9698
156	0.294	0.542	0.411	1.247	0.024	0.235	0.233	0.492
158	0.478	0.618	1.068	2.164	0.1495	0.1245	0.1715	0.4455
166	0	0.061	0.225	0	0	0.037	0.201	0.014
167	0.05	0.175	0.192	0.417	0.068	0.22	0.2	0.488
168	0.865	1.785	1.013	3.663	0.264	1.264	0.397	1.925
173	0.201	0.183	0.192	0.576	0.068	0.028	0.04	0.136
175	0.397	1.038	0.519	1.954	0.172	0.251	0.106	0.529
175	0.724	0.604	1.049	2.377	0.345	0.405	1.059	1.809
176	0.383	0.234	0.435	1.052	0.145	0.198	0.309	0.652
179	0.593	1.21	0.508	2.311	0.194	0.688	0.194	1.076
180	0.604	0.903	0.671	2.178	0.097	0.131	0.123	0.351
183	1.166	1.8	1.644	4.61	0.189	0.297	0.278	0.764
185	1.075	0.989	1.041	3.105	0.407	0.509	0.484	1.4
207	0.286	0.251	0.123	0.66	0.063	0.081	0.027	0.171
207	0.396	0.625	0.277	1.298	0.162	0.159	0.058	0.379
208	1.045	0.796	0.824	2.665	0.279	0.21	0.233	0.722
221	0.797	0.395	0.852	2.044	0.126	0.057	0.223	0.406
221	0.387	0.647	0.143	1.177	0.189	0.14	0.038	0.367
222	0.026	0.006	0.009	0.041	0.064	0.046	0.055	0.165
222	0.173	0.094	0.17	0.437	0.043	0.31	0.099	0.452
224	0.194	0.187	0.153	0.534	0.042	0.043	0.047	0.132
227	0.391	0.294	0.202	0.887	0.337	0.174	0.063	0.574
228	0.464	1.175	0.482	2.121	0.132	0.33	0.135	0.597
228	0.225	0.171	0.148	0.544	0.149	0.081	0.115	0.345
230	0.181	0.201	0.214	0.596	0.127	0.081	0.138	0.346
232	1.226	1.175	1.618	4.019	0.244	0.153	0.295	0.692
234	0.217	0.4	0.178	0.795	0.007	0.013	0.024	0.044
236	0.283	0.392	0.205	0.88	0.062	0.081	0.078	0.221
236	0.226	0.143	0.556	0.925	0.212	0.146	0.268	0.626
238	0.6275	0.4935	1.3425	2.4635	0.0867	0.0069	0.1417	0.2353
240	0.039	0.075	0.073	0.187	0.027	0.022	0.031	0.08
241	0.294	0.252	0.318	0.864	0.083	0.133	0.105	0.321
241	0.835	0.791	1.163	2.789	0.101	0.119	0.105	0.325
246	0.25	0.38	0.33	0.96	0.109	0.182	0.51	0.801
247	0.08	0.19	0.22	0.49	0.11	0.166	0.326	0.602
247	0.069	0.019	0.074	0.162	0.134	0.078	0.333	0.545
247	0.27	0.4	0.22	0.89	0.1706	0.1086	0.1086	0.3878
264	1.02	1.3	1.25	3.57	0.271	0.438	0.933	1.642
270	0.56	0.16	0.17	0.89	0.4619	0.2009	0.2369	0.8997
276	0.2623	0.2773	0.3423	0.8819	0.501	0.638	0.666	1.805
317	0	0.073	0.842	0.808	0	0	0	0

## Sheet: Figure 3c, 3d
	CD4														CD8
	S				M				N						S				M				N
DPSO	Naïve	CM	EM	EMRA	Naïve	CM	EM	EMRA	Naïve	CM	EM	EMRA		DPSO	Naïve	CM	EM	EMRA	Naïve	CM	EM	EMRA	Naïve	CM	EM	EMRA
1	33.01	53.981	12.427	0.583	37.02	51.613	10.445	0.922	36.967	53.383	9.148	0.501		1	29.787	58.511	9.574	2.128	21.667	65.833	11.667	0.833	25.926	60	14.074	0
2	21.095	61.663	17.039	0.203	22.517	58.94	18.212	0.331	21.007	59.375	19.444	0.174		2	30.435	7.246	36.232	26.087	22.727	13.636	25	38.636	22.581	7.527	31.183	38.71
2	31.579	52.632	15.789	0	29.032	61.29	9.677	0	29.73	64.865	5.405	0		2	50	25	25	0	55.556	11.111	33.333	0	50	0	25	25
3	26.957	57.681	14.783	0.58	21.374	60.305	17.176	1.145	22.908	58.964	17.331	0.797		3	33.333	33.333	33.333	0	36	36	20	8	40	44	14	2
6	30.631	45.646	22.222	1.502	38.545	45.091	15.636	0.727	29.622	48.739	20.798	0.84		6	71.875	6.25	9.375	12.5	88.462	0	11.538	0	65.278	9.722	23.611	1.389
6	5.915	62.535	30.423	1.127	12.01	55.875	30.809	1.305	6.215	44.633	48.588	0.565		6	14.035	0	70.175	15.789	15.464	6.186	65.979	12.371	5.479	5.479	50.685	38.356
7	18.831	49.351	29.221	2.597	10.667	59.111	29.778	0.444	17.5	56.5	25	1		7	5.882	2.941	44.118	47.059	11.765	5.882	43.137	39.216	6.061	6.061	51.515	36.364
7	14.894	52.482	32.624	0	55.172	34.483	10.345	0	28.571	50	21.429	0		7	50	0	33.333	16.667	50	0	0	50	50	0	50	0
7	33.73	40.34	22.78	3.156	28.25	43.17	27.3	1.27	32.16	40.47	25.13	2.236		7	10.39	5.995	65.63	17.99	23.25	3.947	52.63	20.18	17.26	2.767	55.47	24.51
8	10.87	27.174	61.957	0	5	38.889	55.556	0.556	12.097	29.032	58.871	0		8	20.588	0	55.882	23.529	23.81	0	47.619	28.571	14.062	4.688	45.312	35.938
9	33.333	46.667	20	0	30.357	55.357	14.286	0	30.588	47.059	20	2.353		9	16.667	0	0	83.333	36.364	9.091	36.364	18.182	22.222	0	11.111	66.667
9	35.62	48.25	13.71	2.419	36.08	48.17	13.18	2.577	32.3	52.7	12.94	2.063		9	22.63	8.23	27.16	41.98	22.12	8.974	31.09	37.82	20.75	11.59	52.9	14.77
9	3.95	46.05	50	0	12.98	49.62	37.4	0	10.87	51.09	34.78	3.26		9	36.36	0	18.18	45.45	25	0	0	75	60	0	20	20
11	29.902	53.922	15.196	0.98	30.469	45.312	21.875	2.344	30.284	56.782	11.672	1.262		11	61.538	15.385	7.692	15.385	76.923	7.692	7.692	7.692	79.31	10.345	10.345	0
11	50	36	14	0	61.29	30.108	8.602	0	55.263	35.526	9.211	0		11	40	60	0	0	25	75	0	0	25	75	0	0
12	2.363	66.791	30.224	0.622	2.74	63.014	34.075	0.171	0	55.556	44.444	0		12	4.255	21.277	51.064	23.404	3.226	29.032	54.839	12.903	0	0	0	0
12	27.95	37.578	31.056	3.416	19.88	34.94	43.976	1.205	15.702	43.802	34.711	5.785		12	18.182	40.909	4.545	36.364	11.765	17.647	35.294	35.294	9.091	27.273	27.273	36.364
14	3.977	59.091	36.364	0.568	4.673	52.336	42.991	0	3.077	56.923	40	0		14	11.111	11.111	38.889	38.889	0	0	30.769	69.231	0	0	25	75
14	22.488	52.153	24.88	0.478	20.366	62.014	16.934	0.686	16.523	55.316	27.155	1.006		14	45.763	13.559	25.424	15.254	35.644	7.921	45.545	10.891	31.507	13.699	34.247	20.548
15	42.328	42.857	13.757	1.058	51.282	35.897	12.821	0	38.496	42.92	18.584	0		15	33.333	0	33.333	33.333	0	0	0	0	28.571	57.143	0	14.286
16	66.667	33.333	0	0	35.294	58.824	5.882	0	33.333	60	6.667	0		16	0	0	0	0	0	0	0	0	50	0	50	0
16	26.744	58.14	13.953	1.163	20	67.5	12.5	0	57.143	28.571	14.286	0		16	0	66.667	33.333	0	100	0	0	0	75	0	0	25
17	22.877	52.86	22.357	1.906	28.462	48.974	21.282	1.282	27.215	49.367	22.468	0.949		17	35.075	8.955	23.134	32.836	44.615	7.692	24.615	23.077	39.216	11.765	23.529	25.49
17	6.557	58.197	31.967	3.279	3.691	60.738	34.564	1.007	4.264	58.915	36.047	0.775		17	0	0	77.778	22.222	7.317	17.073	65.854	9.756	11.765	20.588	64.706	2.941
17	2.73	59.7	36.97	0.61	2.11	63.38	34.15	0.35	3.56	61.33	34.67	0.44		17	0	0	0	100	0	0	0	0	0	0	33.33	66.67
20	1.345	69.955	27.803	0.897	2.413	68.488	28.886	0.213	3.008	64.812	31.729	0.451		20	3.922	7.843	68.627	19.608	6.767	7.519	56.391	29.323	5	6.25	58.75	30
20	5.366	77.805	16.829	0	7.143	74.675	18.182	0	8.73	66.667	24.603	0		20	21.053	36.842	21.053	21.053	63.636	9.091	9.091	18.182	78.571	21.429	0	0
21	1.731	65.962	32.115	0.192	1.285	70.236	28.48	0	2.273	65.53	32.197	0		21	16.667	11.111	41.667	30.556	8	12	44	36	12.903	32.258	29.032	25.806
23	14.795	60.606	22.772	1.827	17.901	57.969	22.11	2.02	12.667	59.295	26.224	1.814		23	8.642	5.35	53.498	32.51	8.052	4.992	54.267	32.689	6.367	5.708	56.97	30.955
23	10.968	50.645	37.742	0.645	13.174	46.407	39.521	0.898	5.882	41.176	52.941	0		23	23.333	13.333	60	3.333	16.667	16.667	56.667	10	0	0	0	0
26	14	46.36	35.64	4	13.98	46.12	36.02	3.88	11.57	41.2	45.06	2.17		26	44.74	2.632	28.95	23.68	29.63	11.11	25.93	33.33	35.71	21.43	14.29	28.57
27	34.67	36.676	26.074	2.579	32.995	41.441	24.662	0.901	30.014	37.483	29.737	2.766		27	23.333	10	23.333	43.333	20.968	9.677	43.548	25.806	18.966	6.897	36.207	37.931
31	13.532	63.194	22.598	0.677	16.471	62.614	20.131	0.784	18.548	61.406	19.7	0.346		31	25.076	16.82	49.235	8.869	30.685	15.342	44.11	9.863	33.957	12.834	43.85	9.358
33	4.554	62.844	32.045	0.557	3.188	60.925	35.424	0.463	6.446	56.906	36.096	0.552		33	6.697	13.51	60.97	18.822	4.753	8.958	68.556	17.733	7.167	8.532	63.481	20.819
34	20.822	46.653	31.049	1.476	20.671	48.412	29.664	1.253	18.215	47.349	32.941	1.495		34	24.561	21.053	36.842	17.544	17.442	25.581	32.558	24.419	14.286	17.857	32.143	35.714
42	3.05	54.96	40.08	1.91	2.11	62.32	34.15	1.41	0.81	58.87	39.52	0.81		42	7.143	0	42.86	50	8.333	0	50	41.67	5.357	1.786	66.07	26.79
43	14.53	43.02	38.55	3.91	14.38	37.25	46.41	1.96	8.6	47.31	41.94	2.15		43	6.25	6.25	12.5	75	0	0	17.65	82.35	14.29	14.29	14.29	57.14
44	14.05	55.37	23.97	6.61	10.32	41.94	41.94	5.81	13.81	50.21	32.22	3.77		44	80	0	20	0	21.43	0	28.57	50	23.53	0	23.53	52.94
47	26.73	40.59	30.69	1.98	35.56	37.78	24.44	2.22	31.6	38.34	27.61	2.45		47	0	0	0	100	0	0	33.33	66.67	0	18.18	9.091	72.73
55	8.187	46.199	43.86	1.754	9.821	34.821	50	5.357	5.882	62.941	27.647	3.529		55	29.412	0	47.059	23.529	31.25	0	50	18.75	25	0	45	30
58	0	61.111	38.889	0	3.802	55.133	40.304	0.76	5.634	59.624	32.394	2.347		58	0	0	100	0	0	0	95.455	4.545	26.087	0	65.217	8.696
59	19.797	47.716	31.98	0.508	18.615	56.277	24.242	0.866	17.5	51.875	29.375	1.25		59	40	20	26.667	13.333	40.909	18.182	18.182	22.727	62.5	12.5	21.875	3.125
60	6.667	40	46.667	6.667	0	57.143	42.857	0	0	50	50	0		60	0	16.667	83.333	0	14.286	0	42.857	42.857	15.385	0	76.923	7.692
61	6.561	48.416	44.57	0.452	6.92	43.599	48.789	0.692	4.205	54.139	40.21	1.445		61	6.452	4.301	54.839	34.409	15.909	9.091	38.636	36.364	9.649	7.895	57.018	25.439
64	27.81	35.76	30.79	5.63	26.09	38.55	32.46	2.9	24.6	34.62	33.26	7.52		64	27.35	0.85	17.09	54.7	27.33	2.67	6	64	26.84	1.58	13.16	58.42
65	5.728	63.666	30.278	0.327	5.724	64.646	29.293	0.337	4.904	66.2	28.897	0		65	2.215	31.329	51.582	14.873	1.508	20.603	60.302	17.588	5.213	26.54	54.028	14.218
75	16.486	60.326	23.007	0.181	10.051	60.477	29.131	0.341	14.103	62.821	22.436	0.641		75	57.812	14.062	26.562	1.562	42.308	13.462	40.385	3.846	39.474	10.526	47.368	2.632
78	14.72	39.51	42.78	2.99	12.38	42.08	42.57	2.97	15.84	42.3	39.15	2.71		78	20.51	38.46	15.38	25.64	13.04	26.09	26.09	34.78	13.04	17.39	39.13	30.43
79	12.821	57.692	26.923	2.564	5	47.5	47.5	0	4.58	40.458	51.145	3.817		79	29.167	0	54.167	16.667	21.053	5.263	68.421	5.263	8	16	64	12
79	10.17	38.59	48.19	3.04	8.89	40.87	48.41	1.83	9.74	40.54	46.01	3.71		79	0	6.45	16.13	77.42	2.22	2.22	17.78	77.78	0	5.41	16.22	78.38
80	15.278	37.5	47.222	0	16.19	35.238	39.048	9.524	16.438	41.096	36.986	5.479		80	57.143	0	10.714	32.143	61.29	0	12.903	25.806	65	5	5	25
80	11.927	43.119	41.284	3.67	10.256	50.427	36.752	2.564	11.538	40	43.846	4.615		80	10	0	70	20	0	0	57.143	42.857	14.286	0	71.429	14.286
81	6.9	55.08	36.98	1.04	5.19	47.95	45.49	1.37	4.84	56.85	37.3	1.01		81	12.82	5.13	32.05	50	14.14	6.06	42.42	37.37	11.97	7.69	44.44	35.9
81	7.3	48.29	42.18	2.24	8.73	46.9	42.39	1.97	9.19	53.68	34.93	2.21		81	9.09	8.18	41.82	40.91	11.93	9.17	49.54	29.36	10.59	4.71	52.94	31.76
82	4.545	43.182	50	2.273	3.03	59.091	37.879	0	3.03	46.97	46.97	3.03		82	1.587	0	74.603	23.81	5.882	0	56.863	37.255	15.854	0	64.634	19.512
84	12.42	39.87	43.79	3.92	8.63	40.29	48.2	2.88	6.11	40.56	52.22	1.11		84	4.17	0	81.94	13.89	8.06	1.61	72.58	17.74	15.49	2.82	69.01	12.68
84	14.16	46.9	38.05	0.88	13.99	38.46	45.45	2.1	11.18	45.34	42.24	1.24		84	41.67	8.33	8.33	41.67	21.74	13.04	52.17	13.04	20	15	35	30
86	6.25	57.386	35.795	0.568	10.078	54.264	35.659	0	16.667	56.944	26.389	0		86	36.364	0	36.364	27.273	25	0	50	25	41.667	0	50	8.333
86	8.475	54.237	37.288	0	8.571	60	31.429	0	21.429	50	28.571	0		86	33.333	16.667	33.333	16.667	66.667	0	33.333	0	100	0	0	0
88	13.551	52.336	30.374	3.738	10.526	43.421	43.421	2.632	8.088	49.265	41.912	0.735		88	50.909	5.455	38.182	5.455	41.86	1.163	43.023	13.953	30.556	0	47.222	22.222
89	15.18	43.58	40.08	1.17	14.04	46.79	38.3	0.87	23.72	41.97	32.48	1.82		89	28.99	4.35	61.59	5.07	21.69	1.2	71.08	6.02	25.71	0.71	66.43	7.14
89	29.13	50.98	17.5	2.39	25.86	55.03	17.07	2.04	26.26	52.67	19.94	1.13		89	35.19	40.74	16.67	7.41	28.57	37.14	28.57	5.71	51.35	18.92	16.22	13.51
90	18.4	62.66	17.67	1.28	19.3	54.62	24.85	1.23	17.31	58.97	22.44	1.28		90	15.38	7.69	15.38	61.54	7.69	23.08	7.69	61.54	5	5	25	65
92	14.58	53.89	31.43	0.09	16.82	53.15	28.83	1.2	18.28	48.68	32.16	0.88		92	42.2	13.76	29.36	14.68	54.24	8.47	22.03	15.25	49.18	16.39	22.95	11.48
93	25.98	56.73	16.25	1.04	28.86	54	15.86	1.29	32.19	52.79	13.88	1.14		93	46.31	10.6	25.81	17.28	45.27	11.65	27.91	15.16	46.35	13.46	25	15.19
93	31.22	26.76	31.76	10.27	31.45	28.2	31.2	9.15	32.14	30.66	27.32	9.89		93	17.81	6.85	45.21	30.14	26.92	8.97	42.31	21.79	28.12	4.17	42.71	25
94	14.013	53.503	31.21	1.274	11.828	58.602	28.495	1.075	11.842	51.535	34.649	1.974		94	13.636	18.182	63.636	4.545	11.111	33.333	50	5.556	11.364	15.909	56.818	15.909
94	9.714	45.714	42.286	2.286	8.293	46.341	43.659	1.707	8.66	49.691	39.588	2.062		94	2.721	0	89.116	8.163	7.08	1.77	77.876	13.274	10.588	2.353	72.941	14.118
95	6.803	60.544	28.231	4.422	5.67	52.577	36.082	5.67	5.109	59.124	32.847	2.92		95	23.077	7.692	57.692	11.538	11.765	5.882	76.471	5.882	35.714	0	64.286	0
95	21.35	61.26	16.22	1.17	23.76	57.02	17.15	2.07	19.36	58.49	21.22	0.93		95	23.56	4.33	24.04	48.08	23.31	5.26	20.3	51.13	22.51	9.96	25.11	42.42
96	4.337	63.855	31.325	0.482	2.708	61.667	34.583	1.042	2.125	60.623	36.827	0.425		96	27.907	0	18.605	53.488	26.667	0	20	53.333	32.203	5.085	25.424	37.288
96	50.22	37.23	11.26	1.3	42.72	47.89	8.45	0.94	43.8	40.08	13.22	2.89		96	58.62	3.45	27.59	10.34	50	7.69	24.36	17.95	62.39	2.75	20.18	14.68
96	19.41	26.37	47.25	6.96	17.8	32.2	46.19	3.81	25.42	25.24	43.5	5.84		96	32.08	3.77	56.6	7.55	29.55	9.09	50	11.36	44.26	0	49.18	6.56
97	4.545	45.455	50	0	4.918	40.984	54.098	0	12.5	34.375	50	3.125		97	72.222	5.556	22.222	0	53.333	6.667	20	20	76.19	0	14.286	9.524
97	22.92	47.92	29.17	0	23.16	38.95	36.84	1.05	24.14	38.79	32.76	4.31		97	7.32	0	9.76	82.93	25	3.12	9.38	62.5	19.05	4.76	23.81	52.38
99	33.071	37.008	26.772	3.15	18.349	48.624	30.734	2.294	17.197	56.688	22.93	3.185		99	70	2.857	25.714	1.429	51.648	1.099	40.659	6.593	70.69	3.448	24.138	1.724
99	8.727	43.636	44.727	2.909	10.417	38.889	50	0.694	6.115	52.518	38.489	2.878		99	5.426	3.101	81.395	10.078	5.556	1.389	90.278	2.778	6.481	0.926	83.333	9.259
101	11.946	63.776	24.085	0.193	5.855	67.429	26.258	0.457	8.562	60.788	29.966	0.685		101	89.691	0	7.216	3.093	77.193	0	21.053	1.754	83.453	0	15.108	1.439
101	10.287	66.746	22.01	0.957	8.506	65.56	25.519	0.415	7.637	67.303	24.105	0.955		101	11.667	9.444	70.556	8.333	15.033	7.843	69.935	7.19	18.605	11.628	59.69	10.078
101	25	44.05	28.57	2.38	18.75	42.86	37.5	0.89	19.86	34.04	44.68	1.42		101	41.67	29.17	18.75	10.42	42.86	21.43	17.86	17.86	9.38	46.88	31.25	12.5
102	14.286	31.429	54.286	0	18.59	35.897	44.872	0.641	19.216	39.216	39.608	1.961		102	14.286	7.143	78.571	0	56.25	9.375	25	9.375	35.135	8.108	37.838	18.919
107	40.63	36.72	18.94	3.7	37.66	39.9	19.07	3.37	38.37	39.05	18.34	4.24		107	59.02	4.92	19.67	16.39	54.95	5.41	18.02	21.62	55	8.64	18.18	18.18
107	25.48	32.17	37.74	4.62	23.17	29.92	41.51	5.41	27.54	32.11	34.9	5.45		107	30.1	6.8	16.5	46.6	28.74	3.45	22.99	44.83	34.68	4.03	23.39	37.9
108	39.1	20.19	33.65	7.05	31.53	23.87	38.74	5.86	36.51	24.67	33.55	5.26		108	33.82	10.29	32.35	23.53	67.57	2.7	16.22	13.51	33.33	1.59	44.44	20.63
108	15.936	45.817	35.857	2.39	17.791	42.331	39.264	0.613	9.223	43.689	45.146	1.942		108	4.878	7.317	85.366	2.439	18.421	10.526	65.789	5.263	3.922	5.882	82.353	7.843
109	10.714	48.81	39.286	1.19	4.545	61.364	31.818	2.273	8.772	45.614	40.351	5.263		109	36.364	0	4.545	59.091	18.182	0	18.182	63.636	42.857	0	33.333	23.81
113	11.671	52.255	35.544	0.531	10.248	56.211	33.54	0	10.874	55.922	31.845	1.359		113	26.761	7.042	46.479	19.718	27.692	4.615	38.462	29.231	20.238	5.952	45.238	28.571
114	10.244	41.463	48.293	0	16.667	31.333	50	2	7.792	38.636	53.571	0		114	27.273	1.515	65.152	6.061	23.81	2.381	66.667	7.143	19.048	0	70.238	10.714
116	11.111	65.432	22.222	1.235	12.857	54.286	31.429	1.429	16.883	58.442	24.675	0		116	80	10	10	0	70	3.333	20	6.667	64.706	0	17.647	17.647
118	8.125	50	40.625	1.25	4.082	43.265	51.429	1.224	7.28	43.678	46.36	2.682		118	24.419	2.326	65.116	8.14	21.951	4.878	52.439	20.732	25.253	1.01	62.626	11.111
118	10.484	54.301	34.14	1.075	7.231	49.793	42.149	0.826	6.844	55.133	36.882	1.141		118	52.756	2.362	37.008	7.874	36.019	4.739	53.081	6.161	59.211	3.947	26.316	10.526
126	27.7	37.16	32.77	2.36	18.44	46.56	34.38	0.62	24.38	45.71	27.7	2.22		126	31.91	11.7	41.49	14.89	23.93	20.51	41.88	13.68	30.83	11.67	40.83	16.67
129	26.6	42.42	29.52	1.46	30.45	43.3	23.46	2.79	24.13	44.5	29.02	2.34		129	65.07	4.34	27.85	2.74	61.73	5.12	30.46	2.7	64.36	5.03	28.51	2.1
129	23.913	43.478	28.261	4.348	23.077	26.923	50	0	13.725	43.137	37.255	5.882		129	66.667	0	33.333	0	11.111	11.111	55.556	22.222	40	10	40	10
132	14.433	53.608	30.928	1.031	15.094	50.189	32.453	2.264	20.207	47.927	29.534	2.332		132	27.273	0	27.273	45.455	30.769	0	15.385	53.846	47.5	0	12.5	40
132	8.933	27.047	62.283	1.737	8.727	27.273	63.273	0.727	7.732	29.381	62.371	0.515		132	23.636	9.091	50.909	16.364	11.765	5.882	70.588	11.765	14.286	9.524	64.286	11.905
135	7.386	76.136	16.477	0	6.107	65.649	25.191	3.053	4.93	77.465	17.606	0		135	26.667	0	66.667	6.667	17.647	0	64.706	17.647	23.077	0	53.846	23.077
142	10.47	58.547	29.274	1.709	8.407	59.735	31.637	0.221	11.455	58.727	28.545	1.273		142	3.636	20	69.091	7.273	10.256	12.821	61.538	15.385	4.167	16.667	62.5	16.667
143	44.928	39.13	13.043	2.899	33.333	34.375	30.208	2.083	34.965	39.86	25.175	0		143	0	0	28.571	71.429	0	0	15.385	84.615	0	0	27.778	72.222
148	12.791	54.651	29.07	3.488	12.5	58.333	29.167	0	7.042	54.93	36.62	1.408		148	36.842	0	31.579	31.579	35.714	0	50	14.286	37.5	6.25	18.75	37.5
151	8.763	58.866	31.443	0.928	8.075	48.913	40.373	2.64	9.769	57.016	31.083	2.131		151	31.25	0	43.75	25	30	5	37.5	27.5	52.632	0	31.579	15.789
152	10.089	64.985	24.036	0.89	8.741	65.734	24.825	0.699	12.5	66.304	20.109	1.087		152	14.286	0	14.286	71.429	15.789	0	5.263	78.947	4.348	0	13.043	82.609
152	19.33	61.02	18.44	1.214	19.68	56.35	22.71	1.27	20.44	59.31	18.5	1.755		152	18.05	14.29	16.54	51.13	12.5	14.06	14.06	59.38	11.06	17.51	14.29	57.14
153	17.57	46.62	34.8	1.014	18.4	52.27	28.27	1.067	20.44	49.72	29.83	0		153	13.04	23.91	58.7	4.348	11.54	30.77	42.31	15.38	47.62	9.524	33.33	9.524
156	0	0	0	0	26.17	34.77	36.72	2.344	28.17	42.49	28.17	1.174		156	9.091	9.091	0	81.82	34	28	16	22	20.54	41.07	16.96	21.43
156	17.419	42.581	38.71	1.29	12.329	48.63	38.014	1.027	14.384	32.877	52.74	0		156	7.692	3.846	82.692	5.769	8.421	7.368	76.842	7.368	4.348	0	91.304	4.348
158	17.65	51.47	27.94	2.941	20.18	37.72	41.23	0.877	21.79	51.28	26.07	0.855		158	12.5	18.75	25	43.75	0	28.57	35.71	35.71	15.79	21.05	21.05	42.11
166	38.211	30.081	25.203	6.504	27.523	32.11	36.697	3.67	30.709	32.283	33.071	3.937		166	74.545	1.818	3.636	20	82.143	3.571	3.571	10.714	67.273	3.636	3.636	25.455
167	33.333	41.667	13.889	11.111	30.435	47.826	17.391	4.348	29.167	58.333	8.333	4.167		167	55.556	6.667	33.333	4.444	41.935	3.226	48.387	6.452	37.838	2.703	48.649	10.811
168	26.829	39.634	32.927	0.61	33.509	40.633	25.066	0.792	21.717	47.98	28.788	1.515		168	32.432	2.703	48.649	16.216	28.571	6.429	58.571	6.429	35.294	1.961	43.137	19.608
173	16.981	30.189	52.83	0	11.111	41.111	45.556	2.222	10.714	38.095	51.19	0		173	4.082	0	59.184	36.735	4.348	7.246	49.275	39.13	7.143	1.429	64.286	27.143
175	4.633	50.579	43.436	1.351	5.352	50.306	42.049	2.294	6.587	57.086	33.733	2.595		175	65	5	10	20	64.463	3.306	17.355	14.876	65.079	0	15.873	19.048
175	9.091	36.364	51.948	2.597	9.744	39.487	48.718	2.051	6.831	45.628	46.448	1.093		175	11.29	4.839	38.71	45.161	7.692	9.231	36.923	46.154	11.921	9.272	57.616	21.192
176	10.687	64.885	22.901	1.527	10	58.333	28.333	3.333	4.124	61.856	31.959	2.062		176	20.588	20.588	58.824	0	6.667	20	66.667	6.667	11.111	13.889	66.667	8.333
179	8.861	65.823	24.051	1.266	14.935	57.468	26.299	1.299	7.377	69.672	22.951	0		179	22.581	48.387	25.806	3.226	27.381	39.286	32.143	1.19	17.857	42.857	35.714	3.571
180	3.158	75.789	18.947	2.105	2.632	73.684	23.684	0	6.522	77.174	13.043	3.261		180	50	0	37.5	12.5	25	0	75	0	33.333	0	46.667	20
183	3.059	69.647	26.824	0.471	4.762	59.104	35.574	0.56	3.276	67.052	29.094	0.578		183	6.061	0	15.152	78.788	16.129	0	6.452	77.419	24.444	4.444	33.333	37.778
185	18.5	43	36	2.5	12.808	52.217	34.483	0.493	6.787	45.249	46.606	1.357		185	16.667	0	8.333	75	6.897	0	20.69	72.414	10.345	0	17.241	72.414
207	10.191	54.14	31.847	3.822	4.965	72.34	19.858	2.837	9.322	67.373	21.61	1.695		207	16.667	0	66.667	16.667	33.333	0	33.333	33.333	14.286	0	42.857	42.857
207	3.468	62.428	30.636	3.468	2.954	59.916	34.599	2.532	4.444	62.667	31.111	1.778		207	30.435	8.696	52.174	8.696	30.769	7.692	61.538	0	26.19	9.524	35.714	28.571
208	3.774	61.006	32.075	3.145	4.444	71.852	23.704	0	5.732	61.783	30.573	1.911		208	40	4	44	12	44.737	7.895	39.474	7.895	41.379	6.897	37.931	13.793
221	7.323	63.158	28.604	0.915	3.008	65.414	31.015	0.564	7.61	62.915	27.546	1.929		221	58.333	0	20.833	20.833	40.625	0	31.25	28.125	35.526	6.579	22.368	35.526
221	20.17	50.743	25.69	3.397	15.909	53.788	28.788	1.515	17.679	49.643	29.286	3.393		221	30.769	23.077	7.692	38.462	38.462	7.692	23.077	30.769	50	0	18.421	31.579
222	11.111	66.667	22.222	0	31.579	52.632	0	15.789	20	40	30	10		222	50	0	35	15	52.941	5.882	35.294	5.882	34.615	0	61.538	3.846
222	13.559	71.525	14.915	0	12.893	70.44	16.667	0	13.978	68.1	17.204	0.717		222	0	0	8.333	91.667	4.545	4.545	4.545	86.364	0	0	14.286	85.714
224	8.772	54.386	31.579	5.263	13.793	62.069	20.69	3.448	9.091	51.515	36.364	3.03		224	75	0	0	25	44.444	0	22.222	33.333	100	0	0	0
227	8.824	73.529	17.647	0	0	60.714	39.286	0	5.882	76.471	17.647	0		227	36.364	4.545	47.727	11.364	41.667	0	50	8.333	37.5	6.25	18.75	37.5
228	9.524	61.905	28.571	0	13.514	64.865	18.919	2.703	0	90	10	0		228	52.941	0	5.882	41.176	65.385	7.692	3.846	23.077	50	0	11.111	38.889
228	6.061	34.343	56.566	3.03	6.796	38.835	49.515	4.854	8.547	42.735	48.718	0		228	6.504	0	89.431	4.065	1.333	2.667	96	0	4.902	0	87.255	7.843
230	10.976	50	36.585	2.439	12.821	47.436	37.179	2.564	11.765	49.02	31.373	7.843		230	14.286	0	75	10.714	18.182	0	72.727	9.091	48.148	0	48.148	3.704
232	3.883	45.955	49.515	0.647	1.98	47.525	50.099	0.396	1.891	52.009	45.863	0.236		232	13.333	2.222	8.889	75.556	3.774	1.887	52.83	41.509	15.789	0	24.561	59.649
234	18.584	51.327	25.664	4.425	12.805	42.073	40.854	4.268	12.871	44.554	38.614	3.96		234	0	0	0	100	12.5	0	25	62.5	0	0	50	50
236	11.828	56.989	30.108	1.075	6.667	54.667	36.667	2	6.383	51.064	40.426	2.128		236	57.143	0	33.333	9.524	50	0	27.778	22.222	64.286	0	21.429	14.286
236	6.154	44.615	47.692	1.538	16	52	28	4	13.235	57.353	25	4.412		236	54.762	0	11.905	33.333	54.717	0	11.321	33.962	45.455	0	21.818	32.727
238	9.709	51.46	36.89	1.942	14.94	41.38	41.38	2.299	16.46	54.43	27.22	1.899		238	5.263	26.32	57.89	10.53	0	0	42.86	57.14	7.692	42.31	38.46	11.54
240	7.143	52.381	40.476	0	8	64	28	0	10.526	53.947	34.211	1.316		240	75	0	25	0	41.176	0	11.765	47.059	10	0	10	80
241	15.73	47.191	34.831	2.247	15.179	49.107	33.929	1.786	15.827	50.36	29.496	4.317		241	40.323	0	6.452	53.226	35.714	0	14.286	50	14.286	0	33.333	52.381
241	5.155	54.296	39.347	1.203	3.345	55.986	39.085	1.585	5.714	57.5	35.536	1.25		241	31.034	1.724	22.414	44.828	25.714	1.429	10	62.857	31.25	0	27.083	41.667
246	39.47	38.16	21.05	1.32	30.43	46.09	20.87	2.61	29.89	44.83	22.99	2.3		246	26.67	0	0	73.33	13.64	0	4.545	81.82	47.06	0	5.882	47.06
247	13.64	59.09	22.73	4.55	21.05	36.84	40.35	1.75	15.25	37.29	40.68	6.78		247	63.64	0	9.091	27.27	72.22	5.556	11.11	11.11	53.12	0	15.62	31.25
247	8.621	50	39.655	1.724	6.667	48.333	43.333	1.667	4.545	52.273	43.182	0		247	29.167	0	45.833	25	25	0	45	30	40	0	46.667	13.333
247	3.85	64.96	29.49	1.71	12.03	60.76	26.27	0.95	5.81	61.94	31.61	0.65		247	51.96	3.922	17.65	26.47	70.15	0	7.463	22.39	64.41	1.695	11.86	22.03
264	11.43	39.29	45.24	4.05	9.44	40.3	46.54	3.71	14.34	34.61	47.99	3.06		264	16.24	2.564	49.57	31.62	14.77	2.841	40.91	41.48	10.07	1.389	52.78	35.76
270	24.71	18.04	47.06	10.2	16.92	29.23	41.54	12.31	26.79	42.86	25	5.36		270	86.78	2.479	6.612	4.132	71.74	2.174	8.696	17.39	84.09	2.273	4.545	9.091
276	62.02	24.03	12.4	1.55	59.68	28.23	11.29	0.806	52.31	26.15	20.77	0.769		276	40.96	1.205	3.614	54.22	36.96	2.174	3.261	57.61	40.23	1.149	5.747	52.87
317	0	66.67	16.67	16.67	22.22	11.11	61.11	5.556	24.66	45.21	24.66	5.479		317	23.08	7.692	15.38	53.85	8.333	0	25	66.67	35	15	5	45

## Sheet: Figure 3e
	CD4+TSCM					CD8+TSCM
DPSO	S	M	N		DPSO	S	M	N
7	28.3	21.27	25.88		7	8.953	15.79	13.44
9	31.32	32.01	30.48		9	21.81	20.51	20.56
9	3.95	12.98	9.78		9	27.27	25	40
17	2.73	2.11	3.56		17	0	0	0
26	14	13.98	11.33		26	34.21	22.22	28.57
42	3.05	1.94	0.81		42	0	4.167	1.786
43	13.97	14.38	8.6		43	6.25	0	14.29
44	14.05	9.68	13.81		44	60	21.43	23.53
47	26.73	35.56	31.6		47	0	0	0
55	7.018	8.036	5.294		55	17.647	25	5
58	0	2.662	2.817		58	0	0	17.391
80	8.333	12.381	10.959		80	42.857	41.935	30
80	4.587	6.838	3.077		80	0	0	14.286
82	4.545	1.515	2.273		82	0	3.922	13.415
86	5.114	9.302	13.889		86	27.273	12.5	25
86	6.78	5.714	10.714		86	16.667	55.556	100
88	5.14	3.947	2.941		88	30.909	17.442	16.667
95	5.442	5.67	4.38		95	15.385	5.882	14.286
96	3.133	1.458	1.416		96	18.605	11.111	16.949
97	4.545	3.279	9.375		97	72.222	53.333	71.429
99	11.811	6.422	6.369		99	22.857	29.67	27.586
101	7.322	3.66	5.822		101	19.588	35.088	25.18
109	7.143	2.273	3.509		109	18.182	9.091	23.81
116	3.704	8.571	7.792		116	20	33.333	23.529
118	5.938	2.041	4.598		118	20.93	15.854	20.202
118	8.065	5.579	5.703		118	48.031	31.754	51.316
132	11.34	14.34	16.839		132	27.273	26.923	47.5
135	7.386	5.344	4.225		135	26.667	17.647	23.077
148	11.628	10.417	5.634		148	26.316	21.429	25
151	7.732	6.988	6.927		151	18.75	22.5	36.842
152	7.122	5.245	5.978		152	14.286	15.789	4.348
152	18.72	18.41	19.38		152	15.04	10.16	9.677
153	14.19	17.07	15.47		153	13.04	11.54	42.86
156	0	23.05	25.82		156	9.091	32	18.75
158	16.18	17.54	19.66		158	12.5	0	15.79
166	29.268	18.349	21.26		166	63.636	67.857	52.727
167	11.111	8.696	16.667		167	33.333	16.129	24.324
175	2.51	3.823	5.19		175	41.667	53.719	34.921
180	0	1.316	4.348		180	31.25	0	26.667
183	2.824	3.922	3.083		183	3.03	12.903	20
207	10.191	3.546	8.898		207	0	11.111	7.143
207	3.468	2.532	4		207	30.435	26.923	21.429
208	3.145	4.444	5.732		208	28	31.579	34.483
221	5.034	1.692	5.681		221	25	21.875	21.053
221	20.17	15.152	17.5		221	23.077	38.462	47.368
222	11.111	5.263	20		222	20	23.529	19.231
222	8.136	5.66	7.527		222	0	0	0
224	5.263	13.793	6.061		224	25	11.111	0
227	5.882	0	5.882		227	29.545	37.5	25
228	4.762	13.514	0		228	52.941	50	38.889
228	4.04	2.913	4.274		228	4.878	1.333	2.941
230	3.659	2.564	1.961		230	0	6.061	22.222
232	3.236	1.386	1.891		232	13.333	3.774	14.035
234	9.735	6.707	5.941		234	0	12.5	0
236	5.376	4.667	5.319		236	19.048	27.778	35.714
236	3.077	8	7.353		236	42.857	37.736	25.455
238	5.825	10.34	15.19		238	5.263	0	7.692
240	2.381	4	6.579		240	0	29.412	0
241	12.921	11.607	12.23		241	20.968	21.429	9.524
241	4.639	2.993	5		241	27.586	20	29.167
246	38.16	28.7	29.89		246	26.67	4.545	47.06
247	9.09	15.79	11.86		247	36.36	33.33	37.5
247	6.897	3.333	4.545		247	25	15	13.333
247	3.42	8.86	4.52		247	42.16	52.24	52.54
264	10.71	9.11	13.19		264	16.24	14.77	9.028
270	23.92	16.92	26.79		270	65.29	56.52	61.36
276	20.93	16.94	17.69		276	19.28	19.57	11.49
317	0	22.22	21.92		317	23.08	8.333	30

## Sheet: Figure 4b
DPSO	Multimer+ / CD8 (%)
26	0.031
30	0.028
40	1.44
44	0.00588
61	0.00934
68	0.056
78	0.00534
92	0.008
86	0.024
125	0.024
120	0.00952
98	0.022
183	0.02
212	0.012
234	0.012

## Sheet: Figure 4d
Multimer (%)	DPSO	TSCM	TCM	TEM	TEMRA
COVID-19 convalescents	26	3.28	0	55.7	39.3
	30	1.5	0	40.3	56.7
	40	1.01	0	18.7	79.3
	44	5	5.56	44.4	27.8
	61	20	2.5	32.5	25
	68	2.07	0.83	9.09	86.8
	78	42.89	10.7	17.9	7.14
	92	25.23	0.98	16.7	45.1
	86	4.12	1.03	32	61.9
	125	35.88	0	5.13	41
	120	26.82	2.44	41.5	24.4
	98	19.13	2.13	20.2	42.6
	183	22.05	0.85	11	45.8
	212	9.68	0	29	58.1
	234	7	0	5	85
IAV	n/a	0	0	90.5	4.76
	n/a	0	0	77.9	22.4
	n/a	1.89	0	81.1	17
	n/a	0	0.14	94	5.87
	n/a	0	7.69	84.6	7.69
CMV	n/a	0.77	0.18	81.6	16.8
	n/a	0.36	0.58	32.2	66.8
	n/a	0.11	0.85	94.1	4.89
	n/a	1.305	0.43	85.4	12.4
	n/a	0.085	0.38	97.6	1.85
	n/a	2.15964	0.26	53	44.2

[truncated: 22 more sheets: Figure 4e, Figure 5b, Figure 5c, Figure 5d, Figure 5e, S. Figure 1, S. Figure 2, S. Figure 3, S. Figure 4a, S. Figure 4b, S. Figure 4c, S. Figure 4d, S. Figure 5a, S. Figure 5b, S. Figure 6c, S. Figure 7a, S. Figure 7b, S. Figure 7c, S. Figure 7d, S. Figure 8 …]
